# Supplementary material for: Revision of the genus Reichardtiolus Kryzhanovskij, 1959 (Coleoptera, Histeridae, Saprininae)
Source: Zookeys. 2014 Feb 11;(379):1–27. doi: 10.3897/zookeys.379.6457 (PMC3935226; doi:10.3897/zookeys.379.6457)
Supplement: XML Treatment for Reichardtiolus [file zookeys.379.6457-treatment1.xml]

<!DOCTYPE tp:taxon-treatment
  PUBLIC "-//TaxonX//DTD Taxonomic Treatment Publishing DTD v0 20100105//EN" "tax-treatment-NSO.dtd">
<tp:taxon-treatment xmlns:tp="http://www.plazi.org/taxpub"><tp:treatment-meta><mixed-citation publication-type="journal"><person-group><name><surname>Lackner</surname><given-names>Tomáš</given-names></name></person-group><article-title>Revision of the genus <italic>Reichardtiolus</italic> Kryzhanovskij, 1959 (Coleoptera, Histeridae, Saprininae)</article-title><source>Zookeys</source><day>11</day><month>2</month><year>2014</year><volume>2014</volume><issue>379</issue><fpage>1</fpage><lpage>27</lpage><pub-id pub-id-type="doi">10.3897/zookeys.379.6457</pub-id></mixed-citation></tp:treatment-meta><tp:nomenclature><tp:taxon-name>
                        <tp:taxon-name-part taxon-name-part-type="genus">Reichardtiolus</tp:taxon-name-part>
                        <object-id xmlns:xlink="http://www.w3.org/1999/xlink" xlink:type="simple">http://species-id.net/wiki/Reichardtiolus</object-id>
                    </tp:taxon-name><tp:taxon-authority>Kryzhanovskij, 1959</tp:taxon-authority><tp:nomenclature-citation-list><tp:nomenclature-citation><tp:taxon-name>Reichardtiolus</tp:taxon-name><comment> Kryzhanovskij, 1959: 217 (as a subgenus of <italic><tp:taxon-name>Exaesiopus</tp:taxon-name></italic>). Type species <italic><tp:taxon-name>Saprinus duriculus</tp:taxon-name></italic> Reitter, 1904, original designation.</comment></tp:nomenclature-citation><tp:nomenclature-citation><tp:taxon-name>Reichardtiolus</tp:taxon-name><comment>: <xref ref-type="bibr" rid="B2">Kryzhanovskij and Reichardt (1976)</xref>: 112, 238; <xref ref-type="bibr" rid="B13">Mazur (1984)</xref>: 103; <xref ref-type="bibr" rid="B14">Mazur (1997)</xref>: 265; <xref ref-type="bibr" rid="B15">Mazur (2004)</xref>: 96; <xref ref-type="bibr" rid="B6">Lackner (2010)</xref>: 63, 186; <xref ref-type="bibr" rid="B16">Mazur (2011)</xref>: 210.</comment></tp:nomenclature-citation></tp:nomenclature-citation-list></tp:nomenclature><tp:treatment-sec sec-type="Diagnosis"><title>Diagnosis.</title><!--PageBreak--><p><italic><tp:taxon-name>Reichardtiolus</tp:taxon-name></italic> has been recently diagnosed by <xref ref-type="bibr" rid="B6">Lackner (2010)</xref>, but the published diagnosis has to be adapted with respect to the newly examined <italic><tp:taxon-name>Reichardtiolus pavlovskii</tp:taxon-name></italic>, <italic><tp:taxon-name>Reichardtiolus sphingis</tp:taxon-name></italic>, <italic><tp:taxon-name>Reichardtiolus perses</tp:taxon-name></italic> and <italic><tp:taxon-name>Reichardtiolus aldhaferi</tp:taxon-name></italic> as follows: body size 2.00–4.25 mm, cuticle (<xref ref-type="fig" rid="F1">Fig. 1</xref>) chestnut brown to almost black with or without slight metallic tinge or lustre; frontal stria (<xref ref-type="fig" rid="F2">Figs 2</xref>, <xref ref-type="fig" rid="F2">3</xref>) usually weakened medially, but may be complete to widely interrupted (in <italic><tp:taxon-name>Reichardtiolus pavlovskii</tp:taxon-name></italic>); frons variously densely punctuate, punctures separated by less than half their diameter to twice their diameter; occasionally with protuberances or shallow depressions; clypeus rectangular to rounded, occasionally margined, anterior margin may be elevated; dorsal surface densely to very densely and coarsely punctuate, punctures separated by their own to half their own diameter, in <italic><tp:taxon-name>Reichardtiolus pavlovskii</tp:taxon-name></italic> even forming longitudinal wrinkles on pronotum (<xref ref-type="fig" rid="F10">Fig. 62</xref>); pronotal depressions absent; dorsal elytral striae in <italic><tp:taxon-name>Reichardtiolus pavlovskii</tp:taxon-name></italic> almost unrecognizable beneath coarse punctuation, in other congeners usually all four dorsal elytral striae 1–4 well discernible; prosternal foveae present (<xref ref-type="fig" rid="F3">Fig. 10</xref>) or absent (<italic><tp:taxon-name>Reichardtiolus pavlovskii</tp:taxon-name></italic>; <xref ref-type="fig" rid="F10">Fig. 68</xref>); prosternal process often compressed, concave or convex, especially on posterior half, punctate and setose; both sets of prosternal striae present (in case of <italic><tp:taxon-name>Reichardtiolus pavlovskii</tp:taxon-name></italic> only as vague rudiments); pronotal hypomeron, lateral disc of metaventrite and metepisternum setose. Protibia (<xref ref-type="fig" rid="F1">Figs 1</xref>, <xref ref-type="fig" rid="F10">64</xref>) with two or three short teeth each topped by variably large denticle, usually followed by one or two much smaller denticles entombed in outer margin of protibia; meso- and metafemora strongly thickened (<xref ref-type="fig" rid="F10">Fig. 63</xref>); metatibia dilated and thickened; anterior surface of metatibia with two to several rows of short, stout denticles (<xref ref-type="fig" rid="F10">Fig. 71</xref>).</p></tp:treatment-sec><tp:treatment-sec sec-type="Differential diagnosis"><title>Differential diagnosis.</title><p>Members of <italic><tp:taxon-name>Reichardtiolus</tp:taxon-name></italic> are externally most similar to the species of the genus <italic><tp:taxon-name>Exaesiopus</tp:taxon-name></italic> Reichardt, 1926, differing from them especially by the absence of deep longitudinal rugae on the frontal disc. The elytra in <italic><tp:taxon-name>Reichardtiolus</tp:taxon-name></italic> are entirely coarsely and densely punctate, in <italic><tp:taxon-name>Reichardtiolus pavlovskii</tp:taxon-name></italic> even forming rugulose-lacunose wrinkles, whereas in <italic><tp:taxon-name>Exaesiopus</tp:taxon-name></italic> the elytra are always at least partly glabrous. Because of the thickened hind femora and lack of longitudinal furrows on frons, <italic><tp:taxon-name>Reichardtiolus</tp:taxon-name></italic> cannot be confused with any other Palaearctic taxon; for further details on differential diagnosis and a key to genera of the Palaearctic <tp:taxon-name>Histeridae</tp:taxon-name> the reader is referred to <xref ref-type="bibr" rid="B6">Lackner (2010)</xref>.</p></tp:treatment-sec><tp:treatment-sec sec-type="Biology"><title>Biology.</title><p><italic><tp:taxon-name>Reichardtiolus</tp:taxon-name></italic> is a psammophilous taxon, found in arid and desert habitats, often in sand or under decaying vegetation (<xref ref-type="bibr" rid="B6">Lackner 2010</xref>); several specimens of <italic><tp:taxon-name>Reichardtiolus aldhaferi</tp:taxon-name></italic> and <italic><tp:taxon-name>Reichardtiolus duriculus</tp:taxon-name></italic> were also collected at light or in rodent’s burrows. According to Kryzhanovskij in <xref ref-type="bibr" rid="B2">Kryzhanovskij and Reichardt (1976)</xref> the second known specimen of <italic><tp:taxon-name>Reichardtiolus pavlovskii</tp:taxon-name></italic> was collected while digging in sands under <italic><tp:taxon-name>Tamarix</tp:taxon-name></italic>.</p></tp:treatment-sec><tp:treatment-sec sec-type="Distribution"><title>Distribution.</title><p><italic><tp:taxon-name>Reichardtiolus duriculus</tp:taxon-name></italic> is found across middle Asia: Kazakhstan, Turkmenistan, Uzbekistan and Tajikistan, with a female specimen recorded from western China that I here tentatively assign to this species (<xref ref-type="bibr" rid="B6">Lackner 2010</xref>; <xref ref-type="bibr" rid="B16">Mazur 2011</xref>); <italic><tp:taxon-name>Reichardtiolus pavlovskii</tp:taxon-name></italic> is known currently only from eastern Turkmenistan, <italic><tp:taxon-name>Reichardtiolus sphingis</tp:taxon-name></italic> has been collected in southern Jordan and northern Egypt. Two newly described species, <italic><tp:taxon-name>Reichardtiolus aldhaferi</tp:taxon-name></italic> sp. n. and <italic><tp:taxon-name>Reichardtiolus perses</tp:taxon-name></italic> sp. n., are known only from the environs of Riyadh, Saudi Arabia and environs of Kerman, south-western Iran, respectively (<xref ref-type="fig" rid="F11">Fig. 72</xref>).</p></tp:treatment-sec><tp:treatment-sec><!--Section generated to contain objects referenced in tp:taxon-treatment.--><fig id="F1" position="float" orientation="portrait"><label>Figure 1.</label><caption><p><italic><tp:taxon-name>Reichardtiolus duriculus</tp:taxon-name></italic> (Reitter, 1904) habitus. (Photo by M. Smirnov, Ivanovo, Russia).</p></caption><graphic xmlns:xlink="http://www.w3.org/1999/xlink" xlink:href="ZooKeys-379-001-g001.jpg" position="float" orientation="portrait" xlink:type="simple"/></fig><fig id="F2" position="float" orientation="portrait"><label>Figures 2–9.</label><caption><p><bold>2</bold> <italic><tp:taxon-name>Reichardtiolus duriculus</tp:taxon-name></italic> (Reitter, 1904) head, dorsal view <bold>3</bold> <italic><tp:taxon-name>Reichardtiolus sphingis</tp:taxon-name></italic> (Peyerimhoff, 1936), comb. n., head, dorsal view <bold>4</bold> <italic><tp:taxon-name>Reichardtiolus duriculus</tp:taxon-name></italic> (Reitter, 1904) mentum, ventral view <bold>5</bold> <italic><tp:taxon-name>Reichardtiolus sphingis</tp:taxon-name></italic> (Peyerimhoff, 1936), comb. n., mentum, ventral view <bold>6</bold> <italic><tp:taxon-name>Reichardtiolus duriculus</tp:taxon-name></italic> (Reitter, 1904) mesoventrite <bold>7</bold> <italic><tp:taxon-name>Reichardtiolus sphingis</tp:taxon-name></italic> (Peyerimhoff, 1936), comb. n., mesoventrite <bold>8</bold> <italic><tp:taxon-name>Reichardtiolus duriculus</tp:taxon-name></italic> (Reitter, 1904) lateral disk of metaventrite <bold>9</bold> <italic><tp:taxon-name>Reichardtiolus sphingis</tp:taxon-name></italic> (Peyerimhoff, 1936), comb. n., lateral disk of metaventrite.</p></caption><graphic xmlns:xlink="http://www.w3.org/1999/xlink" xlink:href="ZooKeys-379-001-g002.jpg" position="float" orientation="portrait" xlink:type="simple"/></fig><fig id="F10" position="float" orientation="portrait"><label>Figures 62–71.</label><caption><p><bold>62</bold> <italic><tp:taxon-name>Reichardtiolus pavlovskii</tp:taxon-name></italic> (Kryzhanovskij, 1959) habitus, dorsal view <bold>63</bold> <italic><tp:taxon-name>Reichardtiolus pavlovskii</tp:taxon-name></italic> (Kryzhanovskij, 1959) habitus, ventral view <bold>64</bold> <italic><tp:taxon-name>Reichardtiolus pavlovskii</tp:taxon-name></italic> (Kryzhanovskij, 1959) protibia, dorsal view <bold>65</bold> <italic><tp:taxon-name>Reichardtiolus pavlovskii</tp:taxon-name></italic> (Kryzhanovskij, 1959) antennal club, ventro-lateral view <bold>66</bold> <italic><tp:taxon-name>Reichardtiolus pavlovskii</tp:taxon-name></italic> (Kryzhanovskij, 1959) detail of the sensory area of the antenna <bold>67</bold> <italic><tp:taxon-name>Reichardtiolus pavlovskii</tp:taxon-name></italic> (Kryzhanovskij, 1959) protibia, ventral view <bold>68</bold> <italic><tp:taxon-name>Reichardtiolus pavlovskii</tp:taxon-name></italic> (Kryzhanovskij, 1959) prosternum <bold>69</bold> <italic><tp:taxon-name>Reichardtiolus pavlovskii</tp:taxon-name></italic> (Kryzhanovskij, 1959) lateral disk of metaventrite + fused metepisternum <bold>70</bold> <italic><tp:taxon-name>Reichardtiolus pavlovskii</tp:taxon-name></italic> (Kryzhanovskij, 1959) metatibia, dorsal view <bold>71</bold> <italic><tp:taxon-name>Reichardtiolus pavlovskii</tp:taxon-name></italic> (Kryzhanovskij, 1959) ditto, ventral view.</p></caption><graphic xmlns:xlink="http://www.w3.org/1999/xlink" xlink:href="ZooKeys-379-001-g010.jpg" position="float" orientation="portrait" xlink:type="simple"/></fig><fig id="F3" position="float" orientation="portrait"><label>Figures 10–13.</label><caption><p><bold>10</bold> <italic><tp:taxon-name>Reichardtiolus duriculus</tp:taxon-name></italic> (Reitter, 1904) prosternum <bold>11</bold> <italic><tp:taxon-name>Reichardtiolus sphingis</tp:taxon-name></italic> (Peyerimhoff, 1936), comb. n., prosternum <bold>12</bold> <italic><tp:taxon-name>Reichardtiolus duriculus</tp:taxon-name></italic> (Reitter, 1904) pygidium <bold>13</bold> <italic><tp:taxon-name>Reichardtiolus sphingis</tp:taxon-name></italic> (Peyerimhoff, 1936), comb. n., pygidium.</p></caption><graphic xmlns:xlink="http://www.w3.org/1999/xlink" xlink:href="ZooKeys-379-001-g003.jpg" position="float" orientation="portrait" xlink:type="simple"/></fig><fig id="F11" position="float" orientation="portrait"><label>Figures 72.</label><caption><p>Distributional map of <italic><tp:taxon-name>Reichardtiolus</tp:taxon-name></italic> Kryzhanovskij, 1959.</p></caption><graphic xmlns:xlink="http://www.w3.org/1999/xlink" xlink:href="ZooKeys-379-001-g011.jpg" position="float" orientation="portrait" xlink:type="simple"/></fig></tp:treatment-sec><ref-list><ref id="B2"><mixed-citation xmlns:xlink="http://www.w3.org/1999/xlink" xlink:type="simple"><person-group><name name-style="western"><surname>Kryzhanovskij</surname><given-names>OL</given-names></name><name name-style="western"><surname>Reichardt</surname><given-names>AN</given-names></name></person-group> (<year>1976</year>) <article-title>Zhuki Nadsemeystva Histeroidea (semeystva Sphaeritidae, Histeridae, Synteliidae).</article-title> [<trans-title xml:lang="en">Beetles of the superfamily Histeroidea (families Sphaeritidae, Histeridae, Syntelidae)</trans-title>]. In: <source>Fauna SSSR, Zhestokrylye</source>, <edition>Vyp. 4</edition>. <publisher-name>Nauka</publisher-name>, <publisher-loc>Leningrad</publisher-loc>, <lpage>434</lpage> pp. <comment>[in Russian]</comment></mixed-citation></ref><ref id="B13"><mixed-citation xmlns:xlink="http://www.w3.org/1999/xlink" xlink:type="simple"><person-group><name name-style="western"><surname>Mazur</surname><given-names>S</given-names></name></person-group> (<year>1984</year>) <article-title>A world catalogue of Histeridae.</article-title><source>Polskie Pismo Entomologiczne</source><volume>54</volume>(<issue>3–4</issue>): <fpage>1</fpage>-<lpage>376</lpage>.</mixed-citation></ref><ref id="B14"><mixed-citation xmlns:xlink="http://www.w3.org/1999/xlink" xlink:type="simple"><person-group><name name-style="western"><surname>Mazur</surname><given-names>S</given-names></name></person-group> (<year>1997</year>) <article-title>A world catalogue of the Histeridae (Coleoptera: Histeridae).</article-title><source>Genus</source>, <supplement>Supplement</supplement>: <fpage>1</fpage>–<lpage>373</lpage>.</mixed-citation></ref><ref id="B15"><mixed-citation xmlns:xlink="http://www.w3.org/1999/xlink" xlink:type="simple"><person-group><name name-style="western"><surname>Mazur</surname><given-names>S</given-names></name></person-group> (<year>2004</year>) <chapter-title>Family Histeridae.</chapter-title> In: <person-group><name name-style="western"><surname>Löbl</surname><given-names>I</given-names></name><name name-style="western"><surname>Smetana</surname><given-names>A</given-names></name></person-group> (<role>Eds</role>) <source>Catalogue of Palaearctic Coleoptera, Vol. 2, Hydrophiloidea-Histeroidea-Staphylinoidea</source>. <publisher-name>Apollo Books</publisher-name>, <publisher-loc>Stenstrup</publisher-loc>, <fpage>68</fpage>-<lpage>102</lpage>.</mixed-citation></ref><ref id="B6"><mixed-citation xmlns:xlink="http://www.w3.org/1999/xlink" xlink:type="simple"><person-group><name name-style="western"><surname>Lackner</surname><given-names>T</given-names></name></person-group> (<year>2010</year>) <article-title>Review of the Palaearctic genera of Saprininae (Coleoptera: Histeridae).</article-title><source>Acta Entomologica Musei Nationalis Pragae</source><volume>50</volume> (<supplement>Supplementum</supplement>): <fpage>1</fpage>–<lpage>254</lpage>.</mixed-citation></ref><ref id="B16"><mixed-citation xmlns:xlink="http://www.w3.org/1999/xlink" xlink:type="simple"><person-group><name name-style="western"><surname>Mazur</surname><given-names>S</given-names></name></person-group> (<year>2011</year>) <source>A concise catalogue of the Histeridae (Coleoptera).</source><publisher-name>Warsaw University of Life Sciences, SGGW Press</publisher-name>, <publisher-loc>Warsaw</publisher-loc>, <lpage>332</lpage> pp.</mixed-citation></ref></ref-list></tp:taxon-treatment>
