# Supplementary material for: Revision of the genus Reichardtiolus Kryzhanovskij, 1959 (Coleoptera, Histeridae, Saprininae)
Source: Zookeys. 2014 Feb 11;(379):1–27. doi: 10.3897/zookeys.379.6457 (PMC3935226; doi:10.3897/zookeys.379.6457)
Supplement: XML Treatment for Reichardtiolus sphingis [file zookeys.379.6457-treatment3.xml]

<!DOCTYPE tp:taxon-treatment
  PUBLIC "-//TaxonX//DTD Taxonomic Treatment Publishing DTD v0 20100105//EN" "tax-treatment-NSO.dtd">
<tp:taxon-treatment xmlns:tp="http://www.plazi.org/taxpub"><tp:treatment-meta><mixed-citation publication-type="journal"><person-group><name><surname>Lackner</surname><given-names>Tomáš</given-names></name></person-group><article-title>Revision of the genus <italic>Reichardtiolus</italic> Kryzhanovskij, 1959 (Coleoptera, Histeridae, Saprininae)</article-title><source>Zookeys</source><day>11</day><month>2</month><year>2014</year><volume>2014</volume><issue>379</issue><fpage>1</fpage><lpage>27</lpage><pub-id pub-id-type="doi">10.3897/zookeys.379.6457</pub-id></mixed-citation></tp:treatment-meta><tp:nomenclature><tp:taxon-name>
                        <tp:taxon-name-part taxon-name-part-type="genus">Reichardtiolus</tp:taxon-name-part>
                        <tp:taxon-name-part taxon-name-part-type="species">sphingis</tp:taxon-name-part>
                        <object-id xmlns:xlink="http://www.w3.org/1999/xlink" xlink:type="simple">http://species-id.net/wiki/Reichardtiolus_sphingis</object-id>
                    </tp:taxon-name><tp:taxon-authority>Peyerimhoff, 1936</tp:taxon-authority><tp:taxon-status xmlns:xlink="http://www.w3.org/1999/xlink" xlink:type="simple">comb. n.</tp:taxon-status><xref ref-type="fig" rid="F2">Figs 3</xref><xref ref-type="fig" rid="F2">, 5</xref><xref ref-type="fig" rid="F2">, 7</xref><xref ref-type="fig" rid="F2">, 9</xref><xref ref-type="fig" rid="F3">, 11</xref><xref ref-type="fig" rid="F3">, 13</xref><xref ref-type="fig" rid="F5">, 24–33</xref><tp:nomenclature-citation-list><tp:nomenclature-citation><tp:taxon-name>Saprinus sphingis</tp:taxon-name><comment> Peyerimhoff, 1936: 221; <xref ref-type="bibr" rid="B13">Mazur 1984</xref>: 64; <xref ref-type="bibr" rid="B14">Mazur 1997</xref>: 232; <xref ref-type="bibr" rid="B15">Mazur 2004</xref>: 101; <xref ref-type="bibr" rid="B16">Mazur 2011</xref>: 188.</comment></tp:nomenclature-citation></tp:nomenclature-citation-list></tp:nomenclature><tp:treatment-sec sec-type="Type locality"><title>Type locality.</title><p>Egypt, Sakkara.</p></tp:treatment-sec><tp:treatment-sec sec-type="Material examined"><title>Material examined.</title><p><bold>Egypt:</bold> 1 ♀, Gebel Asfar, 2.iv.1935, coll. Alfieri Egypt (FMNH). <bold>Jordan:</bold> 2 ♂♂, 1 ♀ &amp; 9 specs., 60 km N El Mudawwara, 1000 m, <named-content xmlns:xlink="http://www.w3.org/1999/xlink" content-type="dwc:verbatimCoordinates" xlink:type="simple">29°20'N, 35°32'E</named-content>, 5.iv.1994, Bečvář J. &amp; S. lgt. (TLAN); 1 ♂, ibid, but CAT; 1 ♂, ibid, but CND; 10 ♀♀, ibid, but MSNG, 1 ♂ &amp; 1♀, ibid, but CYG.</p></tp:treatment-sec><tp:treatment-sec sec-type="Diagnostic description"><title>Diagnostic description.</title><p>Body size: PEL: 2.80–3.25 mm; APW: 0.90–1.10 mm; PPW: 2.00–2.40 mm; EW: 2.25–2.65 mm; EL: 1.75–2.10 mm. Body as in <italic><tp:taxon-name>Reichardtiolus duriculus</tp:taxon-name></italic>, pronotum darker than elytra; legs, antennae and mouthparts rufous; antennae as in <italic><tp:taxon-name>Reichardtiolus duriculus</tp:taxon-name></italic>. Mouthparts as in <italic><tp:taxon-name>Reichardtiolus duriculus</tp:taxon-name></italic>, but mentum on its anterior margin with deeper emargination (compare <xref ref-type="fig" rid="F2">Figs 4</xref> and <xref ref-type="fig" rid="F2">5</xref>). Clypeus and frons similar to <italic><tp:taxon-name>Reichardtiolus duriculus</tp:taxon-name></italic> (compare <xref ref-type="fig" rid="F2">Figs 2</xref> and <xref ref-type="fig" rid="F2">3</xref>), but punctuation coarser and denser. Structure of pronotum and elytra similar to those of <italic><tp:taxon-name>Reichardtiolus duriculus</tp:taxon-name></italic>; punctuation of elytral disk somewhat sparser than that of <italic><tp:taxon-name>Reichardtiolus duriculus</tp:taxon-name></italic>. Propygydium and pygydium more coarsely punctate than those of <italic><tp:taxon-name>Reichardtiolus duriculus</tp:taxon-name></italic>, otherwise similar to it (compare <xref ref-type="fig" rid="F3">Figs 12</xref> and <xref ref-type="fig" rid="F3">13</xref>). Prosternum similar to that of <italic><tp:taxon-name>Reichardtiolus duriculus</tp:taxon-name></italic>, but more densely punctate (compare <xref ref-type="fig" rid="F3">Figs 10</xref> and <xref ref-type="fig" rid="F3">11</xref>). Mesoventrite similar to that of <italic><tp:taxon-name>Reichardtiolus duriculus</tp:taxon-name></italic>, but marginal mesoventral stria of <italic><tp:taxon-name>Reichardtiolus sphingis</tp:taxon-name></italic> anteriorly interrupted medially and rather straight (compare <xref ref-type="fig" rid="F2">Figs 6</xref> and <xref ref-type="fig" rid="F2">7</xref>). Metaventrite similar to that of <italic><tp:taxon-name>Reichardtiolus duriculus</tp:taxon-name></italic>, but lateral disk of metaventrite and metepisternum more coarsely punctate than those of <italic><tp:taxon-name>Reichardtiolus duriculus</tp:taxon-name></italic> (compare <xref ref-type="fig" rid="F2">Figs 8</xref> and <xref ref-type="fig" rid="F2">9</xref>). Abdominal ventrites similar to those of <italic><tp:taxon-name>Reichardtiolus duriculus</tp:taxon-name></italic>. Legs similar to those of <italic><tp:taxon-name>Reichardtiolus duriculus</tp:taxon-name></italic>, but teeth of protibia of <italic><tp:taxon-name>Reichardtiolus sphingis</tp:taxon-name></italic> more blunt than those of <italic><tp:taxon-name>Reichardtiolus duriculus</tp:taxon-name></italic> and denticles of meso- and metatibia of <italic><tp:taxon-name>Reichardtiolus sphingis</tp:taxon-name></italic> shorter, thinner and more blunt than those of <italic><tp:taxon-name>Reichardtiolus duriculus</tp:taxon-name></italic>. Male genitalia: 8<sup>th</sup> sternite (<xref ref-type="fig" rid="F5">Figs 24–25</xref>) well sclerotized, apically with small setose velum covered with pores; 8<sup>th</sup> tergite (<xref ref-type="fig" rid="F5">Fig. 25</xref>) apically widely emarginated medially, covered with pores and pseudopores. 9<sup>th</sup> tergite (<xref ref-type="fig" rid="F5">Fig. 26</xref>) strongly sclerotized laterally, anterior half with pores and pseudopores, laterally with projection (<xref ref-type="fig" rid="F5">Fig. 27</xref>); basal margin of 10<sup>th</sup> tergite inwardly arcuate (<xref ref-type="fig" rid="F5">Fig. 26</xref>). Spiculum gastrale (<xref ref-type="fig" rid="F5">Fig. 29</xref>) on anterior end strongly sclerotized on both tips; posterior end almost straight. Aedeagus of <italic><tp:taxon-name>Reichardtiolus sphingis</tp:taxon-name></italic> similar to that of <italic><tp:taxon-name>Reichardtiolus perses</tp:taxon-name></italic> (compare <xref ref-type="fig" rid="F5">Figs 32–33</xref> and <xref ref-type="fig" rid="F9">60–61</xref>); aedeagal apex of <italic><tp:taxon-name>Reichardtiolus perses</tp:taxon-name></italic> blunt, whereas pointed in <italic><tp:taxon-name>Reichardtiolus sphingis</tp:taxon-name></italic> (compare <xref ref-type="fig" rid="F5">Figs 31</xref> and <xref ref-type="fig" rid="F9">58</xref>).</p><fig id="F5" position="float" orientation="portrait"><label>Figures 24–33.</label><caption><p><bold>24</bold> <italic><tp:taxon-name>Reichardtiolus sphingis</tp:taxon-name></italic> (Peyerimhoff, 1936), comb. n., 8<sup>th</sup> sternite and tergite, ventral view <bold>25</bold> ditto, dorsal view <bold>26</bold> <italic><tp:taxon-name>Reichardtiolus sphingis</tp:taxon-name></italic> (Peyerimhoff, 1936), comb. n., 9<sup>th</sup> + 10<sup>th</sup> tergites, dorsal view <bold>27</bold> ditto, lateral view <bold>28</bold> <italic><tp:taxon-name>Reichardtiolus sphingis</tp:taxon-name></italic> (Peyerimhoff, 1936), comb. n., 8<sup>th</sup> sternite and tergite, lateral view <bold>29</bold> <italic><tp:taxon-name>Reichardtiolus sphingis</tp:taxon-name></italic> (Peyerimhoff, 1936), comb. n., spiculum gastrale, ventral view <bold>30</bold> ditto, lateral view <bold>31</bold> <italic><tp:taxon-name>Reichardtiolus sphingis</tp:taxon-name></italic> (Peyerimhoff, 1936), comb. n., apex of aedeagus, frontal view <bold>32</bold> <italic><tp:taxon-name>Reichardtiolus sphingis</tp:taxon-name></italic> (Peyerimhoff, 1936), comb. n., aedeagus, dorsal view 33 ditto, lateral view.</p></caption><graphic xmlns:xlink="http://www.w3.org/1999/xlink" xlink:href="ZooKeys-379-001-g005.jpg" position="float" orientation="portrait" xlink:type="simple"/></fig></tp:treatment-sec><tp:treatment-sec sec-type="Differential diagnosis"><title>Differential diagnosis.</title><p><italic><tp:taxon-name>Reichardtiolus sphingis</tp:taxon-name></italic> is best separated from <italic><tp:taxon-name>Reichardtiolus pavlovskii</tp:taxon-name></italic> by the same characters as <italic><tp:taxon-name>Reichardtiolus duriculus</tp:taxon-name></italic>; for the differences among rest of the congeners the reader is referred to the key to species.</p></tp:treatment-sec><tp:treatment-sec sec-type="Biology"><title>Biology.</title><p>According to Mr. S. Bečvář (pers. comm.) the series of this species from Jordan (El Mudawwara) was found under the grass at the foot of a small sand dune.</p><!--PageBreak--><!--PageBreak--></tp:treatment-sec><tp:treatment-sec sec-type="Distribution"><title>Distribution.</title><p>Egypt, surroundings of Cairo; south Jordan, 60 km N El Mudawwara (<xref ref-type="fig" rid="F11">Fig. 72</xref>).</p></tp:treatment-sec><tp:treatment-sec sec-type="Remarks"><title>Remarks.</title><p><xref ref-type="bibr" rid="B18">Peyerimhoff (1936)</xref> based his description of <!--PageBreak--><italic><tp:taxon-name>Saprinus sphingis</tp:taxon-name></italic> on a single female, collected on 12 January 1933 in Sakkara, which is in northern Egypt (Peyerimhoff’s original description mentions “Basse-Egypte”), vicinity of Cairo. The type specimen was, according to Peyerimhoff’s description deposited in Alfieri’s collection. Although this collection has been (partly?) acquired by FMNH, the only specimen of <italic><tp:taxon-name>Saprinus sphingis</tp:taxon-name></italic> found there did not bear the locality labels corresponding with those of the Peyerimhoff’s type specimen. Therefore this specimen cannot be designated as the Lectotype and the type specimen of <italic><tp:taxon-name>Saprinus sphingis</tp:taxon-name></italic> remains undiscovered. However, the specimen treated here was most likely identified by Peyerimhoff as <italic><tp:taxon-name>Saprinus sphingis</tp:taxon-name></italic> and completely agrees with Peyerimhoff’s description. It has been collected near Jebel Asfar, which is north of Cairo. This locality is not far from Sakkara, which is south of Cairo. The specimens collected in southern Jordan by Mrs. J. &amp; S. Bečvář (České Budějovice, Czech Republic) are virtually identical to the specimen from Egypt. Because the only known specimen of <italic><tp:taxon-name>Reichardtiolus sphingis</tp:taxon-name></italic> from Egypt is a female, the genitalia depicted in this work belong to one of the Jordanian specimens.</p></tp:treatment-sec><tp:treatment-sec><!--Section generated to contain objects referenced in tp:taxon-treatment.--><fig id="F2" position="float" orientation="portrait"><label>Figures 2–9.</label><caption><p><bold>2</bold> <italic><tp:taxon-name>Reichardtiolus duriculus</tp:taxon-name></italic> (Reitter, 1904) head, dorsal view <bold>3</bold> <italic><tp:taxon-name>Reichardtiolus sphingis</tp:taxon-name></italic> (Peyerimhoff, 1936), comb. n., head, dorsal view <bold>4</bold> <italic><tp:taxon-name>Reichardtiolus duriculus</tp:taxon-name></italic> (Reitter, 1904) mentum, ventral view <bold>5</bold> <italic><tp:taxon-name>Reichardtiolus sphingis</tp:taxon-name></italic> (Peyerimhoff, 1936), comb. n., mentum, ventral view <bold>6</bold> <italic><tp:taxon-name>Reichardtiolus duriculus</tp:taxon-name></italic> (Reitter, 1904) mesoventrite <bold>7</bold> <italic><tp:taxon-name>Reichardtiolus sphingis</tp:taxon-name></italic> (Peyerimhoff, 1936), comb. n., mesoventrite <bold>8</bold> <italic><tp:taxon-name>Reichardtiolus duriculus</tp:taxon-name></italic> (Reitter, 1904) lateral disk of metaventrite <bold>9</bold> <italic><tp:taxon-name>Reichardtiolus sphingis</tp:taxon-name></italic> (Peyerimhoff, 1936), comb. n., lateral disk of metaventrite.</p></caption><graphic xmlns:xlink="http://www.w3.org/1999/xlink" xlink:href="ZooKeys-379-001-g002.jpg" position="float" orientation="portrait" xlink:type="simple"/></fig><fig id="F3" position="float" orientation="portrait"><label>Figures 10–13.</label><caption><p><bold>10</bold> <italic><tp:taxon-name>Reichardtiolus duriculus</tp:taxon-name></italic> (Reitter, 1904) prosternum <bold>11</bold> <italic><tp:taxon-name>Reichardtiolus sphingis</tp:taxon-name></italic> (Peyerimhoff, 1936), comb. n., prosternum <bold>12</bold> <italic><tp:taxon-name>Reichardtiolus duriculus</tp:taxon-name></italic> (Reitter, 1904) pygidium <bold>13</bold> <italic><tp:taxon-name>Reichardtiolus sphingis</tp:taxon-name></italic> (Peyerimhoff, 1936), comb. n., pygidium.</p></caption><graphic xmlns:xlink="http://www.w3.org/1999/xlink" xlink:href="ZooKeys-379-001-g003.jpg" position="float" orientation="portrait" xlink:type="simple"/></fig><fig id="F9" position="float" orientation="portrait"><label>Figures 52–61.</label><caption><p><bold>52</bold> <italic><tp:taxon-name>Reichardtiolus perses</tp:taxon-name></italic> sp. n., 8<sup>th</sup> sternite and tergite, ventral view <bold>53</bold> ditto, dorsal view <bold>54</bold> <italic><tp:taxon-name>Reichardtiolus perses</tp:taxon-name></italic> sp. n., spiculum gastrale, ventral view <bold>55</bold> ditto, lateral view <bold>56</bold> <italic><tp:taxon-name>Reichardtiolus perses</tp:taxon-name></italic> sp. n., 8<sup>th</sup> sternite and tergite, lateral view <bold>57</bold> <italic><tp:taxon-name>Reichardtiolus perses</tp:taxon-name></italic> sp. n., 9<sup>th</sup> + 10<sup>th</sup> tergites, dorsal view <bold>58</bold> <italic><tp:taxon-name>Reichardtiolus perses</tp:taxon-name></italic> sp. n., apex of aedeagus, frontal view <bold>59</bold> <italic><tp:taxon-name>Reichardtiolus perses</tp:taxon-name></italic> sp. n., 9<sup>th</sup> + 10<sup>th</sup> tergites, lateral view <bold>60</bold> <italic><tp:taxon-name>Reichardtiolus perses</tp:taxon-name></italic> sp. n., aedeagus, dorsal view <bold>61</bold> ditto, lateral view.</p></caption><graphic xmlns:xlink="http://www.w3.org/1999/xlink" xlink:href="ZooKeys-379-001-g009.jpg" position="float" orientation="portrait" xlink:type="simple"/></fig><fig id="F11" position="float" orientation="portrait"><label>Figures 72.</label><caption><p>Distributional map of <italic><tp:taxon-name>Reichardtiolus</tp:taxon-name></italic> Kryzhanovskij, 1959.</p></caption><graphic xmlns:xlink="http://www.w3.org/1999/xlink" xlink:href="ZooKeys-379-001-g011.jpg" position="float" orientation="portrait" xlink:type="simple"/></fig></tp:treatment-sec><ref-list><ref id="B13"><mixed-citation xmlns:xlink="http://www.w3.org/1999/xlink" xlink:type="simple"><person-group><name name-style="western"><surname>Mazur</surname><given-names>S</given-names></name></person-group> (<year>1984</year>) <article-title>A world catalogue of Histeridae.</article-title><source>Polskie Pismo Entomologiczne</source><volume>54</volume>(<issue>3–4</issue>): <fpage>1</fpage>-<lpage>376</lpage>.</mixed-citation></ref><ref id="B14"><mixed-citation xmlns:xlink="http://www.w3.org/1999/xlink" xlink:type="simple"><person-group><name name-style="western"><surname>Mazur</surname><given-names>S</given-names></name></person-group> (<year>1997</year>) <article-title>A world catalogue of the Histeridae (Coleoptera: Histeridae).</article-title><source>Genus</source>, <supplement>Supplement</supplement>: <fpage>1</fpage>–<lpage>373</lpage>.</mixed-citation></ref><ref id="B15"><mixed-citation xmlns:xlink="http://www.w3.org/1999/xlink" xlink:type="simple"><person-group><name name-style="western"><surname>Mazur</surname><given-names>S</given-names></name></person-group> (<year>2004</year>) <chapter-title>Family Histeridae.</chapter-title> In: <person-group><name name-style="western"><surname>Löbl</surname><given-names>I</given-names></name><name name-style="western"><surname>Smetana</surname><given-names>A</given-names></name></person-group> (<role>Eds</role>) <source>Catalogue of Palaearctic Coleoptera, Vol. 2, Hydrophiloidea-Histeroidea-Staphylinoidea</source>. <publisher-name>Apollo Books</publisher-name>, <publisher-loc>Stenstrup</publisher-loc>, <fpage>68</fpage>-<lpage>102</lpage>.</mixed-citation></ref><ref id="B16"><mixed-citation xmlns:xlink="http://www.w3.org/1999/xlink" xlink:type="simple"><person-group><name name-style="western"><surname>Mazur</surname><given-names>S</given-names></name></person-group> (<year>2011</year>) <source>A concise catalogue of the Histeridae (Coleoptera).</source><publisher-name>Warsaw University of Life Sciences, SGGW Press</publisher-name>, <publisher-loc>Warsaw</publisher-loc>, <lpage>332</lpage> pp.</mixed-citation></ref><ref id="B18"><mixed-citation xmlns:xlink="http://www.w3.org/1999/xlink" xlink:type="simple"><person-group><name name-style="western"><surname>Peyerimhoff</surname><given-names>P</given-names></name></person-group> (<year>1936</year>) <article-title>Les Saprinines Sabulicoles du Nord de l’Afrique (Coleoptera: Histeridae).</article-title><source>Bulletin de la Société Entomologique d’Égypte</source><volume>20</volume>: <fpage>213</fpage>-<lpage>228</lpage>.</mixed-citation></ref></ref-list></tp:taxon-treatment>
