# Supplementary material for: Revision of the genus Reichardtiolus Kryzhanovskij, 1959 (Coleoptera, Histeridae, Saprininae)
Source: Zookeys. 2014 Feb 11;(379):1–27. doi: 10.3897/zookeys.379.6457 (PMC3935226; doi:10.3897/zookeys.379.6457)
Supplement: XML Treatment for Reichardtiolus aldhaferi [file zookeys.379.6457-treatment4.xml]

<!DOCTYPE tp:taxon-treatment
  PUBLIC "-//TaxonX//DTD Taxonomic Treatment Publishing DTD v0 20100105//EN" "tax-treatment-NSO.dtd">
<tp:taxon-treatment xmlns:tp="http://www.plazi.org/taxpub"><tp:treatment-meta><mixed-citation publication-type="journal"><person-group><name><surname>Lackner</surname><given-names>Tomáš</given-names></name></person-group><article-title>Revision of the genus <italic>Reichardtiolus</italic> Kryzhanovskij, 1959 (Coleoptera, Histeridae, Saprininae)</article-title><source>Zookeys</source><day>11</day><month>2</month><year>2014</year><volume>2014</volume><issue>379</issue><fpage>1</fpage><lpage>27</lpage><pub-id pub-id-type="doi">10.3897/zookeys.379.6457</pub-id></mixed-citation></tp:treatment-meta><tp:nomenclature><tp:taxon-name>
                        <tp:taxon-name-part taxon-name-part-type="genus">Reichardtiolus</tp:taxon-name-part>
                        <tp:taxon-name-part taxon-name-part-type="species">aldhaferi</tp:taxon-name-part>
                        <object-id xmlns:xlink="http://www.w3.org/1999/xlink" content-type="zoobank" xlink:type="simple">http://zoobank.org/5DBC0C28-18FC-40FA-92B4-21222C33DE98</object-id>
                        <object-id xmlns:xlink="http://www.w3.org/1999/xlink" xlink:type="simple">http://species-id.net/wiki/Reichardtiolus_aldhaferi</object-id>
                    </tp:taxon-name><tp:taxon-status xmlns:xlink="http://www.w3.org/1999/xlink" xlink:type="simple">sp. n.</tp:taxon-status><xref ref-type="fig" rid="F6">Figs 34</xref><xref ref-type="fig" rid="F7">–47</xref></tp:nomenclature><tp:treatment-sec sec-type="Type locality"><title>Type locality.</title><p>Saudi Arabia, environs of Riyadh, Rhodet Khorim.</p></tp:treatment-sec><tp:treatment-sec sec-type="Type material examined"><title>Type material examined.</title><p>Holotype, male, side-mounted on a triangular point with male genitalia extracted, dismembered and glued to the same mounting-point as the specimen, with following labels: “♂” (printed); followed by: “Saudi Arabia, Rhodet Khorim / 25°25.943'N, 47°13.863', Alt. / 572m 5.ii.2012 HP (B)” (printed, black-margined label); followed by: “<italic><tp:taxon-name>Reichardtiolus aldhaferi</tp:taxon-name></italic> / sp. n. Det. T. Lackner / 2013 HOLOTYPE” (red label, printed) (KSMA). Paratypes: 3 ♂♂ &amp; 1 ♀, idem as Holotype (1 ♂ and 1 ♀ are sputter-coated with gold); 2 ♀♀, with following labels: “♀” (printed), followed by: “Saudi Arabia, Rhodet Khorim / N: 25°22'58" / E:47°16'44" / 08.i.2012 Light Trap (A) (printed, black-margined label); 1 ♀, with following labels: “♀” (printed), followed by: “Saudi Arabia Rhodet Khorim / N: 25°25'94"/ E: 47°13'86" / 25.xii.2011 Light Trap (B) (printed, black-margined label); 1 ♀, with following labels: “♀” (printed), followed by: “Saudi Arabia Kharah, Al / Mozahmiah 30km W.Riyadh / 24.ii.2011/LT / <named-content xmlns:xlink="http://www.w3.org/1999/xlink" content-type="dwc:verbatimCoordinates" xlink:type="simple"><named-content content-type="dwc:verbatimCoordinates" xlink:type="simple">28°23'33"N, 46°14'39"E</named-content></named-content> / Al Dhafer, H.; Kondratieff,B.; / Fadl, H.&amp;Al Gharbawi, A. (printed-written, black-margined label); 1 ♀, with following labels: “♀” (printed), followed by: KSA: Riyadh: Dirab / 20.i.1986 LT (written). All exs. KSMA except for 1 ♂ from Rhodet Khorim, 5.ii.2012 and 1 ♀, ibid, but 25.xii.2011 in coll. TLAN.</p></tp:treatment-sec><tp:treatment-sec sec-type="Diagnostic description"><title>Diagnostic description.</title><p>Body size: PEL: 2.50–3.25 mm; APW: 0.85–1.15 mm; PPW: 1.80–2.25 mm; EW: 2.00–2.50 mm; EL: 1.50–2.00 mm. Body darker than that of <!--PageBreak--><!--PageBreak--><!--PageBreak--><italic><tp:taxon-name>Reichardtiolus duriculus</tp:taxon-name></italic>, otherwise similar to it. Legs and antennae darker than those of <italic><tp:taxon-name>Reichardtiolus duriculus</tp:taxon-name></italic>; mouthparts similar except mentum, which is on its anterior margin more emarginated than that of <italic><tp:taxon-name>Reichardtiolus duriculus</tp:taxon-name></italic> (compare <xref ref-type="fig" rid="F2">Figs 4</xref> and <xref ref-type="fig" rid="F6">35</xref>). Clypeus anteriorly elevated (<xref ref-type="fig" rid="F6">Fig. 34</xref>), with slight median depression, rugosely punctate; frons (<xref ref-type="fig" rid="F6">Fig. 34</xref>) coarsely and densely punctate, medially rugulose-lacunose, with shallow depressions; frontal and supraorbital striae and eyes as in <italic><tp:taxon-name>Reichardtiolus duriculus</tp:taxon-name></italic>. Pronotum slightly less acutely narrowing apically than that of <italic><tp:taxon-name>Reichardtiolus duriculus</tp:taxon-name></italic>; punctuation on pronotal disk sparser than that of <italic><tp:taxon-name>Reichardtiolus duriculus</tp:taxon-name></italic>. Elytra similar to those of <italic><tp:taxon-name>Reichardtiolus duriculus</tp:taxon-name></italic>, but dorsal elytral striae weaker, occasionally striae 3-4 shortened apically, only half as long as striae 1-2 or even evanescent; between 4<sup>th</sup> dorsal elytral and sutural striae in several specimens punctures scratch-like and surface with variously deep longitudinal wrinkles; rarely with shallow depression between the bases of 4<sup>th</sup> and sutural elytral striae. Punctuation of elytral disk sparser than that of <italic><tp:taxon-name>Reichardtiolus duriculus</tp:taxon-name></italic>, punctures separated by several times their diameter; in fourth elytral interval occasionally scratch-like. Propygidium and pygidium similar to those of <italic><tp:taxon-name>Reichardtiolus duriculus</tp:taxon-name></italic>, but punctuation denser and coarser in <italic><tp:taxon-name>Reichardtiolus aldhaferi</tp:taxon-name></italic>, although not as dense as in <italic><tp:taxon-name>Reichardtiolus sphingis</tp:taxon-name></italic> (compare <xref ref-type="fig" rid="F3">Figs 12</xref>, <xref ref-type="fig" rid="F3">13</xref> and <xref ref-type="fig" rid="F6">37</xref>). Structure of prosternal process similar to that of <italic><tp:taxon-name>Reichardtiolus duriculus</tp:taxon-name></italic>, but prosternal keel laterally more compressed and setose (compare <xref ref-type="fig" rid="F3">Figs 10</xref> and <xref ref-type="fig" rid="F6">36</xref>); carinal prosternal striae occasionally very approximate, medially almost united and difficult to discern; prosternal foveae smaller than those of <italic><tp:taxon-name>Reichardtiolus duriculus</tp:taxon-name></italic>. Mesoventrite sub-square, trapezoidal, punctuation sparse, punctures separated by several times their own diameter; marginal mesoventral stria always complete anteriorly, almost straight; meso-metaventral sutural stria absent, suture distinct. Metaventrite, metepisternum and abdominal ventrites similar to those of <italic><tp:taxon-name>Reichardtiolus duriculus</tp:taxon-name></italic>. Legs as in <italic><tp:taxon-name>Reichardtiolus duriculus</tp:taxon-name></italic>; except denticles of mesotibia that are sparser, thinner and shorter. Male genitalia: 8<sup>th</sup> sternite (<xref ref-type="fig" rid="F7">Figs 38–39</xref>) strongly sclerotized laterally, apically with pseudopores and a row of short setae and small velum covered with minute setae; 8<sup>th</sup> tergite (<xref ref-type="fig" rid="F7">Fig. 39</xref>) deeply emarginated apically, on basal half with prominent pores; 8<sup>th</sup> sternite and tergite fused laterally (<xref ref-type="fig" rid="F7">Fig. 40</xref>). 9<sup>th</sup> tergite (<xref ref-type="fig" rid="F7">Fig. 41</xref>) well sclerotized along margins, laterally without projection (<xref ref-type="fig" rid="F7">Fig. 42</xref>), apically with two bisinuate strongly sclerotized lines visible from dorsal view, apical half covered with pseudopores, sclerotization of tergite medially divided, two parts held together by weakly sclerotized part; 10<sup>th</sup> tergite basally faintly inwardly arcuate (<xref ref-type="fig" rid="F7">Fig. 41</xref>). Tips of apical end of spiculum gastrale (<xref ref-type="fig" rid="F7">Fig. 43</xref>) without strongly sclerotized parts, apical end strongly inwardly arcuate, basal end outwardly arcuate. Aedeagus (<xref ref-type="fig" rid="F7">Figs 45–46</xref>) similar to that of <italic><tp:taxon-name>Reichardtiolus duriculus</tp:taxon-name></italic>, but laterally more curved and medially thickened (compare <xref ref-type="fig" rid="F4">Figs 23</xref> and <xref ref-type="fig" rid="F7">46</xref>).</p><fig id="F6" position="float" orientation="portrait"><label>Figures 34–37.</label><caption><p><bold>34</bold> <italic><tp:taxon-name>Reichardtiolus aldhaferi</tp:taxon-name></italic> sp. n., head, dorsal view <bold>35</bold> <italic><tp:taxon-name>Reichardtiolus aldhaferi</tp:taxon-name></italic> sp. n., mentum, ventral view <bold>36</bold> <italic><tp:taxon-name>Reichardtiolus aldhaferi</tp:taxon-name></italic> sp. n., prosternum <bold>37</bold> <italic><tp:taxon-name>Reichardtiolus aldhaferi</tp:taxon-name></italic> sp. n., pygidium.</p></caption><graphic xmlns:xlink="http://www.w3.org/1999/xlink" xlink:href="ZooKeys-379-001-g006.jpg" position="float" orientation="portrait" xlink:type="simple"/></fig><fig id="F7" position="float" orientation="portrait"><label>Figures 38–47.</label><caption><p><bold>38</bold> <italic><tp:taxon-name>Reichardtiolus aldhaferi</tp:taxon-name></italic> sp. n., 8<sup>th</sup> sternite and tergite, ventral view <bold>39</bold> ditto, ventral view <bold>40</bold> ditto, lateral view <bold>41</bold> <italic><tp:taxon-name>Reichardtiolus aldhaferi</tp:taxon-name></italic> sp. n., 9<sup>th</sup> + 10<sup>th</sup> tergites, dorsal view <bold>42</bold> ditto, lateral view <bold>43</bold> <italic><tp:taxon-name>Reichardtiolus aldhaferi</tp:taxon-name></italic> sp. n., spiculum gastrale, ventral view <bold>44</bold> ditto, lateral view <bold>45</bold> <italic><tp:taxon-name>Reichardtiolus aldhaferi</tp:taxon-name></italic> sp. n., aedeagus, dorsal view <bold>46</bold> ditto, lateral view <bold>47</bold> <italic><tp:taxon-name>Reichardtiolus aldhaferi</tp:taxon-name></italic> sp. n., apex of aedeagus, frontal view.</p></caption><graphic xmlns:xlink="http://www.w3.org/1999/xlink" xlink:href="ZooKeys-379-001-g007.jpg" position="float" orientation="portrait" xlink:type="simple"/></fig></tp:treatment-sec><tp:treatment-sec sec-type="Differential diagnosis"><title>Differential diagnosis.</title><p>As with preceding species.</p></tp:treatment-sec><tp:treatment-sec sec-type="Biology"><title>Biology.</title><p>Unknown, presumably similar to the congeners, the examined specimens were collected at light in winter months.</p></tp:treatment-sec><tp:treatment-sec sec-type="Distribution"><title>Distribution.</title><p>Saudi Arabia, environs of Riyadh (<xref ref-type="fig" rid="F11">Fig. 72</xref>).</p></tp:treatment-sec><tp:treatment-sec sec-type="Etymology"><title>Etymology.</title><p>Patronymic, named after the head of the entomology department at KSMA, H. M. Al Dhafer.</p></tp:treatment-sec><tp:treatment-sec><!--Section generated to contain objects referenced in tp:taxon-treatment.--><fig id="F2" position="float" orientation="portrait"><label>Figures 2–9.</label><caption><p><bold>2</bold> <italic><tp:taxon-name>Reichardtiolus duriculus</tp:taxon-name></italic> (Reitter, 1904) head, dorsal view <bold>3</bold> <italic><tp:taxon-name>Reichardtiolus sphingis</tp:taxon-name></italic> (Peyerimhoff, 1936), comb. n., head, dorsal view <bold>4</bold> <italic><tp:taxon-name>Reichardtiolus duriculus</tp:taxon-name></italic> (Reitter, 1904) mentum, ventral view <bold>5</bold> <italic><tp:taxon-name>Reichardtiolus sphingis</tp:taxon-name></italic> (Peyerimhoff, 1936), comb. n., mentum, ventral view <bold>6</bold> <italic><tp:taxon-name>Reichardtiolus duriculus</tp:taxon-name></italic> (Reitter, 1904) mesoventrite <bold>7</bold> <italic><tp:taxon-name>Reichardtiolus sphingis</tp:taxon-name></italic> (Peyerimhoff, 1936), comb. n., mesoventrite <bold>8</bold> <italic><tp:taxon-name>Reichardtiolus duriculus</tp:taxon-name></italic> (Reitter, 1904) lateral disk of metaventrite <bold>9</bold> <italic><tp:taxon-name>Reichardtiolus sphingis</tp:taxon-name></italic> (Peyerimhoff, 1936), comb. n., lateral disk of metaventrite.</p></caption><graphic xmlns:xlink="http://www.w3.org/1999/xlink" xlink:href="ZooKeys-379-001-g002.jpg" position="float" orientation="portrait" xlink:type="simple"/></fig><fig id="F3" position="float" orientation="portrait"><label>Figures 10–13.</label><caption><p><bold>10</bold> <italic><tp:taxon-name>Reichardtiolus duriculus</tp:taxon-name></italic> (Reitter, 1904) prosternum <bold>11</bold> <italic><tp:taxon-name>Reichardtiolus sphingis</tp:taxon-name></italic> (Peyerimhoff, 1936), comb. n., prosternum <bold>12</bold> <italic><tp:taxon-name>Reichardtiolus duriculus</tp:taxon-name></italic> (Reitter, 1904) pygidium <bold>13</bold> <italic><tp:taxon-name>Reichardtiolus sphingis</tp:taxon-name></italic> (Peyerimhoff, 1936), comb. n., pygidium.</p></caption><graphic xmlns:xlink="http://www.w3.org/1999/xlink" xlink:href="ZooKeys-379-001-g003.jpg" position="float" orientation="portrait" xlink:type="simple"/></fig><fig id="F4" position="float" orientation="portrait"><label>Figures 14–23.</label><caption><p><bold>14</bold> <italic><tp:taxon-name>Reichardtiolus duriculus</tp:taxon-name></italic> (Reitter, 1904) 8<sup>th</sup> sternite and tergite, ventral view <bold>15</bold> ditto, dorsal view <bold>16</bold> ditto, lateral view <bold>17</bold> <italic><tp:taxon-name>Reichardtiolus duriculus</tp:taxon-name></italic> (Reitter, 1904) 9<sup>th</sup> + 10<sup>th</sup> tergites, dorsal view <bold>18</bold> ditto, lateral view <bold>19</bold> <italic><tp:taxon-name>Reichardtiolus duriculus</tp:taxon-name></italic> (Reitter, 1904) spiculum gastrale, ventral view <bold>20</bold> ditto, lateral view <bold>21</bold> <italic><tp:taxon-name>Reichardtiolus duriculus</tp:taxon-name></italic> (Reitter, 1904) apex of aedeagus, frontal view <bold>22</bold> <italic><tp:taxon-name>Reichardtiolus duriculus</tp:taxon-name></italic> (Reitter, 1904) aedeagus, dorsal view <bold>23</bold> ditto, lateral view.</p></caption><graphic xmlns:xlink="http://www.w3.org/1999/xlink" xlink:href="ZooKeys-379-001-g004.jpg" position="float" orientation="portrait" xlink:type="simple"/></fig><fig id="F11" position="float" orientation="portrait"><label>Figures 72.</label><caption><p>Distributional map of <italic><tp:taxon-name>Reichardtiolus</tp:taxon-name></italic> Kryzhanovskij, 1959.</p></caption><graphic xmlns:xlink="http://www.w3.org/1999/xlink" xlink:href="ZooKeys-379-001-g011.jpg" position="float" orientation="portrait" xlink:type="simple"/></fig></tp:treatment-sec></tp:taxon-treatment>
