# Supplementary material for: Revision of the genus Reichardtiolus Kryzhanovskij, 1959 (Coleoptera, Histeridae, Saprininae)
Source: Zookeys. 2014 Feb 11;(379):1–27. doi: 10.3897/zookeys.379.6457 (PMC3935226; doi:10.3897/zookeys.379.6457)
Supplement: XML Treatment for Reichardtiolus perses [file zookeys.379.6457-treatment5.xml]

<!DOCTYPE tp:taxon-treatment
  PUBLIC "-//TaxonX//DTD Taxonomic Treatment Publishing DTD v0 20100105//EN" "tax-treatment-NSO.dtd">
<tp:taxon-treatment xmlns:tp="http://www.plazi.org/taxpub"><tp:treatment-meta><mixed-citation publication-type="journal"><person-group><name><surname>Lackner</surname><given-names>Tomáš</given-names></name></person-group><article-title>Revision of the genus <italic>Reichardtiolus</italic> Kryzhanovskij, 1959 (Coleoptera, Histeridae, Saprininae)</article-title><source>Zookeys</source><day>11</day><month>2</month><year>2014</year><volume>2014</volume><issue>379</issue><fpage>1</fpage><lpage>27</lpage><pub-id pub-id-type="doi">10.3897/zookeys.379.6457</pub-id></mixed-citation></tp:treatment-meta><tp:nomenclature><tp:taxon-name>
                        <tp:taxon-name-part taxon-name-part-type="genus">Reichardtiolus</tp:taxon-name-part>
                        <tp:taxon-name-part taxon-name-part-type="species">perses</tp:taxon-name-part>
                        <object-id xmlns:xlink="http://www.w3.org/1999/xlink" content-type="zoobank" xlink:type="simple">http://zoobank.org/9B800BDD-A4B9-4D0B-BCE1-85CE9859E039</object-id>
                        <object-id xmlns:xlink="http://www.w3.org/1999/xlink" xlink:type="simple">http://species-id.net/wiki/Reichardtiolus_perses</object-id>
                    </tp:taxon-name><tp:taxon-status xmlns:xlink="http://www.w3.org/1999/xlink" xlink:type="simple">sp. n.</tp:taxon-status><xref ref-type="fig" rid="F8">Figs 48</xref><xref ref-type="fig" rid="F9">–61</xref></tp:nomenclature><tp:treatment-sec sec-type="Type locality"><title>Type locality.</title><p>Iran, Kerman, Talab.</p></tp:treatment-sec><tp:treatment-sec sec-type="Type material examined"><title>Type material examined.</title><p>Holotype, male, side-mounted on triangular point with male genitalia extracted and glued to the same triangular point as the specimen, left protarsus and left mid-leg missing, piece of left elytron from the elytral flank along the elytral base towards the fourth elytral stria chipped out; with the following labels: “♂” (printed); followed by: “Kerman: str. Talab / 19–20.i.[19]01 / N. Zarudny” (printed-written label in Russian); followed by: “Coll. Semenov-Tian-Shansky” (printed); followed by: “ZOOLOGICAL / INSTITUTE RAS / ST. PETERSBURG” (yellow label, printed); followed by: “<italic><tp:taxon-name>Reichardtiolus perses</tp:taxon-name></italic> / sp.nov. HOLOTYPE / Det. T. Lackner 2013” (red label, printed) (ZIN). Paratypes: 1 ♀, ibid (sputter coated with gold) (ZIN); 1 ♀, ibid, but 20.i.[19]01, with an additional written-printed label: “<italic><tp:taxon-name>Exaesiopus</tp:taxon-name></italic> / <italic>duriculus</italic> Rtt. / Reichardt det.” (TLAN).</p></tp:treatment-sec><tp:treatment-sec sec-type="Diagnostic description"><title>Diagnostic description.</title><p>Body size: PEL: 2.50–3.75 mm; APW: 0.75–1.15 mm; PPW: 1.90–2.75 mm; EW: 2.00–3.00 mm; EL: 1.75–2.50 mm. Body in general (except for <!--PageBreak--><italic><tp:taxon-name>Reichardtiolus pavlovskii</tp:taxon-name></italic>) larger than the rest of congeners, cuticle similar to that of <italic><tp:taxon-name>Reichardtiolus duriculus</tp:taxon-name></italic>; legs, antennae and mouthparts chestnut brown. Mouthparts similar to those of <italic><tp:taxon-name>Reichardtiolus duriculus</tp:taxon-name></italic>, mentum on anterior margin deeply emarginated medially (<xref ref-type="fig" rid="F8">Fig. 49</xref>). Clypeus and frons (<xref ref-type="fig" rid="F8">Fig. 48</xref>) coarsely and densely punctate; frontal stria weakened medially; frontal disk with low protuberances and shallow depressions, very coarsely and densely punctate, especially medially; clypeus margined laterally. Pronotum as in <italic><tp:taxon-name>Reichardtiolus duriculus</tp:taxon-name></italic>, punctuation medially sparser, punctures weak and separated by several times their diameter. Elytra generally similar to those of <italic><tp:taxon-name>Reichardtiolus duriculus</tp:taxon-name></italic>; punctuation of pygydium generally denser than that of <italic><tp:taxon-name>Reichardtiolus duriculus</tp:taxon-name></italic> (compare <xref ref-type="fig" rid="F3">Figs 12</xref> and <xref ref-type="fig" rid="F8">51</xref>). Prosternal process flattened to slightly concave, compressed laterally; carinal prosternal striae approximate, complete; prosternal foveae small. Mesoventrite sub-quadrate, marginal stria anteriorly complete; punctuation sparser than that of <italic><tp:taxon-name>Reichardtiolus duriculus</tp:taxon-name></italic>, punctures separated by several times their diameter; meso-metaventral stria absent, in case of one specimen substituted by a string of punctures. Metaventrite, metepisternum and abdominal ventrites similar to those of <italic><tp:taxon-name>Reichardtiolus duriculus</tp:taxon-name></italic>. Legs similar to those of <italic><tp:taxon-name>Reichardtiolus duriculus</tp:taxon-name></italic>, <italic><tp:taxon-name>Reichardtiolus sphingis</tp:taxon-name></italic>, and <italic><tp:taxon-name>Reichardtiolus aldhaferi</tp:taxon-name></italic>. Male genitalia: 8<sup>th</sup> sternite (<xref ref-type="fig" rid="F9">Figs 52–53</xref>) strongly sclerotized, apically with dense row of short setae and setose velum; 8<sup>th</sup> tergite apically with deep emargination, on basal half with numerous pores and pseudopores (<xref ref-type="fig" rid="F9">Fig. 53</xref>). Sclerotization of 9<sup>th</sup> tergite divided medially (as in <italic><tp:taxon-name>Reichardtiolus aldhaferi</tp:taxon-name></italic>), on apical half with pores and pseudopores; 10<sup>th</sup> tergite inwardly arcuate on its basal margin. 9<sup>th</sup> tergite on apical third with faint, weakly sclerotized bisinuate line, visible only from lateral view (<xref ref-type="fig" rid="F9">Fig. 59</xref>). Spiculum gastrale (<xref ref-type="fig" rid="F9">Fig. 54</xref>) on apical end inwardly arcuate (although not as deeply as with <italic><tp:taxon-name>Reichardtiolus sphingis</tp:taxon-name></italic> or <italic><tp:taxon-name>Reichardtiolus aldhaferi</tp:taxon-name></italic>), with a unique sclerotized ring medially; basal end of spiculum gastrale outwardly arcuate. Aedeagus generally most similar to that of <italic><tp:taxon-name>Reichardtiolus sphingis</tp:taxon-name></italic>, but blunt apically (compare <xref ref-type="fig" rid="F5">Figs 31</xref> and <xref ref-type="fig" rid="F9">58</xref>).</p><fig id="F8" position="float" orientation="portrait"><label>Figures 48–51.</label><caption><p><bold>48</bold> <italic><tp:taxon-name>Reichardtiolus perses</tp:taxon-name></italic> sp. n., head, dorsal view <bold>49</bold> <italic><tp:taxon-name>Reichardtiolus perses</tp:taxon-name></italic> sp. n., mentum, ventral view <bold>50</bold> <italic><tp:taxon-name>Reichardtiolus perses</tp:taxon-name></italic> sp. n., prosternum <bold>51</bold> <italic><tp:taxon-name>Reichardtiolus perses</tp:taxon-name></italic> sp. n., pygidium.</p></caption><graphic xmlns:xlink="http://www.w3.org/1999/xlink" xlink:href="ZooKeys-379-001-g008.jpg" position="float" orientation="portrait" xlink:type="simple"/></fig><fig id="F9" position="float" orientation="portrait"><label>Figures 52–61.</label><caption><p><bold>52</bold> <italic><tp:taxon-name>Reichardtiolus perses</tp:taxon-name></italic> sp. n., 8<sup>th</sup> sternite and tergite, ventral view <bold>53</bold> ditto, dorsal view <bold>54</bold> <italic><tp:taxon-name>Reichardtiolus perses</tp:taxon-name></italic> sp. n., spiculum gastrale, ventral view <bold>55</bold> ditto, lateral view <bold>56</bold> <italic><tp:taxon-name>Reichardtiolus perses</tp:taxon-name></italic> sp. n., 8<sup>th</sup> sternite and tergite, lateral view <bold>57</bold> <italic><tp:taxon-name>Reichardtiolus perses</tp:taxon-name></italic> sp. n., 9<sup>th</sup> + 10<sup>th</sup> tergites, dorsal view <bold>58</bold> <italic><tp:taxon-name>Reichardtiolus perses</tp:taxon-name></italic> sp. n., apex of aedeagus, frontal view <bold>59</bold> <italic><tp:taxon-name>Reichardtiolus perses</tp:taxon-name></italic> sp. n., 9<sup>th</sup> + 10<sup>th</sup> tergites, lateral view <bold>60</bold> <italic><tp:taxon-name>Reichardtiolus perses</tp:taxon-name></italic> sp. n., aedeagus, dorsal view <bold>61</bold> ditto, lateral view.</p></caption><graphic xmlns:xlink="http://www.w3.org/1999/xlink" xlink:href="ZooKeys-379-001-g009.jpg" position="float" orientation="portrait" xlink:type="simple"/></fig><!--PageBreak--></tp:treatment-sec><tp:treatment-sec sec-type="Differential diagnosis"><title>Differential diagnosis.</title><p><italic><tp:taxon-name>Reichardtiolus perses</tp:taxon-name></italic> is the second largest species of the genus (after <italic><tp:taxon-name>Reichardtiolus pavlovskii</tp:taxon-name></italic>) and externally very similar to <italic><tp:taxon-name>Reichardtiolus duriculus</tp:taxon-name></italic>, <italic><tp:taxon-name>Reichardtiolus aldhaferi</tp:taxon-name></italic>, and <italic><tp:taxon-name>Reichardtiolus sphingis</tp:taxon-name></italic>, differing from them mainly by the structure of male terminalia. From the largest species of the genus, <italic><tp:taxon-name>Reichardtiolus pavlovskii</tp:taxon-name></italic> it differs by the same characteristics as the preceding three species.</p><!--PageBreak--></tp:treatment-sec><tp:treatment-sec sec-type="Biology"><title>Biology.</title><p>Unknown, presumably similar to its congeners.</p></tp:treatment-sec><tp:treatment-sec sec-type="Distribution"><title>Distribution.</title><p>Iran, environs of Kerman (<xref ref-type="fig" rid="F11">Fig. 72</xref>).</p></tp:treatment-sec><tp:treatment-sec sec-type="Etymology"><title>Etymology.</title><p>The name of this new species means “Persian”. It is a noun in apposition in the nominative singular form.</p></tp:treatment-sec><tp:treatment-sec><!--Section generated to contain objects referenced in tp:taxon-treatment.--><fig id="F3" position="float" orientation="portrait"><label>Figures 10–13.</label><caption><p><bold>10</bold> <italic><tp:taxon-name>Reichardtiolus duriculus</tp:taxon-name></italic> (Reitter, 1904) prosternum <bold>11</bold> <italic><tp:taxon-name>Reichardtiolus sphingis</tp:taxon-name></italic> (Peyerimhoff, 1936), comb. n., prosternum <bold>12</bold> <italic><tp:taxon-name>Reichardtiolus duriculus</tp:taxon-name></italic> (Reitter, 1904) pygidium <bold>13</bold> <italic><tp:taxon-name>Reichardtiolus sphingis</tp:taxon-name></italic> (Peyerimhoff, 1936), comb. n., pygidium.</p></caption><graphic xmlns:xlink="http://www.w3.org/1999/xlink" xlink:href="ZooKeys-379-001-g003.jpg" position="float" orientation="portrait" xlink:type="simple"/></fig><fig id="F5" position="float" orientation="portrait"><label>Figures 24–33.</label><caption><p><bold>24</bold> <italic><tp:taxon-name>Reichardtiolus sphingis</tp:taxon-name></italic> (Peyerimhoff, 1936), comb. n., 8<sup>th</sup> sternite and tergite, ventral view <bold>25</bold> ditto, dorsal view <bold>26</bold> <italic><tp:taxon-name>Reichardtiolus sphingis</tp:taxon-name></italic> (Peyerimhoff, 1936), comb. n., 9<sup>th</sup> + 10<sup>th</sup> tergites, dorsal view <bold>27</bold> ditto, lateral view <bold>28</bold> <italic><tp:taxon-name>Reichardtiolus sphingis</tp:taxon-name></italic> (Peyerimhoff, 1936), comb. n., 8<sup>th</sup> sternite and tergite, lateral view <bold>29</bold> <italic><tp:taxon-name>Reichardtiolus sphingis</tp:taxon-name></italic> (Peyerimhoff, 1936), comb. n., spiculum gastrale, ventral view <bold>30</bold> ditto, lateral view <bold>31</bold> <italic><tp:taxon-name>Reichardtiolus sphingis</tp:taxon-name></italic> (Peyerimhoff, 1936), comb. n., apex of aedeagus, frontal view <bold>32</bold> <italic><tp:taxon-name>Reichardtiolus sphingis</tp:taxon-name></italic> (Peyerimhoff, 1936), comb. n., aedeagus, dorsal view 33 ditto, lateral view.</p></caption><graphic xmlns:xlink="http://www.w3.org/1999/xlink" xlink:href="ZooKeys-379-001-g005.jpg" position="float" orientation="portrait" xlink:type="simple"/></fig><fig id="F11" position="float" orientation="portrait"><label>Figures 72.</label><caption><p>Distributional map of <italic><tp:taxon-name>Reichardtiolus</tp:taxon-name></italic> Kryzhanovskij, 1959.</p></caption><graphic xmlns:xlink="http://www.w3.org/1999/xlink" xlink:href="ZooKeys-379-001-g011.jpg" position="float" orientation="portrait" xlink:type="simple"/></fig></tp:treatment-sec></tp:taxon-treatment>
